# Supplementary material for: Induction Therapy Followed by Surgery in Advanced Thymic Epithelial Tumors: A 20-Year Systematic Review and Meta-Analysis
Source: Oncol Res. 2026 Jul 16;34(8):2. doi: 10.32604/or.2026.077158 (PMC13397335; doi:10.32604/or.2026.077158)
Supplement: Supplementary file 1 [file OncolRes-34-77158-s001.zip]

Archive with 3 entries (3 files):
- OR-77158-Supplementary_Files-123365-1.docx
- OR-77158-Supplementary_Files-123365-2.docx
- OR-77158-Supplementary_Files.docx
